# Supplementary material for: Fast Hydrogen Sorption Kinetics in Mg-VCl3 Produced by Cryogenic Ball-Milling
Source: Materials (Basel). 2023 Mar 22;16(6):2526. doi: 10.3390/ma16062526 (PMC10058655; doi:10.3390/ma16062526)
Supplement: Supplementary file 1 [file materials-16-02526-s001.zip]

Archive with 1 entries (1 files):
- materials-2244718-supplementary.pdf
